# Supplementary material for: TMAO and Gut Microbial-Derived Metabolites TML and γBB Are Not Associated with Thrombotic Risk in Patients with Venous Thromboembolism
Source: J Clin Med. 2022 Mar 4;11(5):1425. doi: 10.3390/jcm11051425 (PMC8911412; doi:10.3390/jcm11051425)
Supplement: Supplementary file 1 [file jcm-11-01425-s001.zip]

Archive with 1 entries (1 files):
- jcm-1595828-supplementary.pdf
